# Supplementary material for: Application of High-Throughput Sequencing for Comprehensive Virome Profiling in Grapevines Shows Yellows in Iran
Source: Viruses. 2024 Jan 29;16(2):204. doi: 10.3390/v16020204 (PMC10891595; doi:10.3390/v16020204)
Supplement: Supplementary file 1 [file viruses-16-00204-s001.zip]

Archive with 1 entries (1 files):
- viruses-2826173-supplementary.pdf
